# Supplementary material for: Identification and molecular characterization of Brucella abortus and Brucella melitensis isolated from milk in cattle in Azerbaijan
Source: BMC Vet Res. 2022 Feb 15;18:71. doi: 10.1186/s12917-022-03155-1 (PMC8845251; doi:10.1186/s12917-022-03155-1)
Supplement: Supplementary file 1 — Additional file 1. MLVA Brucella melitensis lineages 2020 database. [file 12917_2022_3155_MOESM1_ESM.xlsx]

## Sheet: TRIER SANS DOUBLON
Key	identif article	index_temp	strain	host	speciesbiovar	reference	isolated_in	group	year	Bruce06	Bruce08	Bruce11	Bruce12	Bruce42	Bruce43	Bruce45	Bruce55	Bruce18	Bruce19	Bruce21	Bruce04	Bruce07	Bruce09	Bruce16	Bruce30
Jeyhun Aliyev	Article								2019	3	4	2	13	4	2	3	3	8	36	6	1	4	6	3	6
2006LeFleche#079	A1	79	BCCN#96-22	Ovine	B.melitensis bv1	Le Flèche2006	Israel	Americas	1996	3	4	2	13	4	2	3	3	8	36	6	2	4	6	3	6
2012Ferreira#058	A2	1353	LNIV-523REV1-06		B.melitensis bv1	Ferreira2012	Portugal:Tras-os-Montes	Americas	2006	3	4	2	13	4	2	3	3	8	36	6	2	4	6	3	6
2013Garofolo_13550	A3	1659	13550	Caprine	B.melitensis bv1	Garofolo2013	Italy:Centuripe	Americas	2011	3	4	2	13	4	2	3	3	8	36	6	2	4	6	3	6
2018Vergnaud#0283	A4	3453	BCCN#96-19	Human	B.melitensis bv1	Vergnaud2018	Israel	Americas	1996	3	4	2	13	4	2	3	3	8	36	6	2	4	6	3	6
2018Vergnaud#0284	A5	3454	BCCN#96-20	Ovine	B.melitensis bv1	Vergnaud2018	Israel	Americas	1996	3	4	2	13	4	2	3	3	8	36	6	4	4	6	3	6
2018Vergnaud#1033	A6	4203	BCCN#89-88	Ovine	B.melitensis bv1	Vergnaud2018	France:Savoie	Americas	1989	3	4	2	13	4	2	3	3	8	36	6	2	4	6	3	6
2007Garcia_Yoldi#001	A7	313	R1	Ovine	B.melitensis bv1	Garcia-Yoldi2007a	Spain	Americas	1986	3	4	2	13	4	2	3	3	8	36	6	2	5	6	3	6
2007Garcia_Yoldi#003	A8	315	R15	Ovine	B.melitensis bv1	Garcia-Yoldi2007a	Spain	Americas	1995	3	4	2	13	4	2	3	3	8	36	6	2	4	5	3	6
2007Garcia_Yoldi#004	A9	316	R16	Ovine	B.melitensis bv1	Garcia-Yoldi2007a	Spain	Americas	2000	3	4	2	13	4	2	3	3	8	36	6	2	4	7	3	6
2011Muendo#01	A10	1276	1-KEBm1	Cattle	B.melitensis bv1	Muendo2011	Kenya:Central	Americas	2009	3	4	3	13	4	2	3	3	8	36	6	2	4	6	3	6
2012Ferreira#116	A11	1411	LNIV-764REV1-05		B.melitensis bv1	Ferreira2012	Portugal:Entre Douro e Minho	Americas	2005	3	4	2	13	4	2	3	3	8	36	6	2	4	3	3	6
2013Garofolo_21031	A12	1702	21031	Caprine	B.melitensis bv1	Garofolo2013	Italy	Americas	2011	3	4	2	13	4	2	3	3	8	36	6	2	4	7	3	6
2018Vergnaud#0048	A13	3218	BCCN#87-23	Ovine	B.melitensis bv1	Vergnaud2018	Spain:Saragosse	Americas	1987	3	4	2	13	4	2	3	3	8	36	6	2	5	6	3	6
2018Vergnaud#0215	A14	3385	BCCN#V4B	Caprine	B.melitensis Rough	Vergnaud2018	Mexico	Americas		3	4	2	13	4	2	3	3	8	36	6	2	8	6	3	6
2018Vergnaud#0440	A15	3610	BCCN#81-136	Ovine	B.melitensis bv1	Vergnaud2018	France:Bouches-du-Rhone,Domaine du Merle	Americas	1981	3	4	2	13	4	2	3	3	8	36	6	2	4	6	3	7
2018Vergnaud#0441	A16	3611	BCCN#81-137	Ovine	B.melitensis bv1	Vergnaud2018	France:Bouches-du-Rhone,Domaine du Merle	Americas	1981	3	4	2	13	4	2	3	3	8	36	6	2	4	6	3	5
2018Vergnaud#0442	A17	3612	BCCN#82-92	Ovine	B.melitensis bv1	Vergnaud2018	France	Americas	1982	3	4	2	13	4	2	3	3	8	36	6	2	4	6	3	8
2018Vergnaud#0478	A18	3648	BCCN#95-6	Human	B.melitensis bv1	Vergnaud2018	France:Drome,Die	Americas	1995	3	4	2	13	4	2	3	3	8	36	6	2	8	6	3	6
2018Vergnaud#0767	A19	3937	BCCN#82-16	Ovine	B.melitensis bv1	Vergnaud2018	France:Savoie,Myans	Americas	1982	3	4	2	13	4	2	3	3	8	36	6	2	4	7	3	6
2018Vergnaud#1145	A20	4315	BCCN#91-55	Ovine	B.melitensis bv1	Vergnaud2018	Spain:Saragosse	Americas	1991	3	4	2	13	4	2	3	3	8	36	6	2	5	6	3	6
SRR032601	A21	20217	REV1		B.melitensis bv1	SRR032601	Mexico	Americas	1964	3	4	2	13	3	2	3	3	8	36	6	2	4	6	3	6
2006LeFleche#081	A22	81	BCCN#90-61		B.melitensis bv1	Le Flèche2006	South Africa	Americas	1990	3	4	2	13	4	2	3	3	8	36	6	2	4	7	4	6
2007Garcia_Yoldi#006	A23	318	R26		B.melitensis bv1	Garcia-Yoldi2007a	Spain	Americas	1996	3	4	2	13	4	2	3	3	8	36	6	2	5	5	3	6
2006LeFleche#001	A24	1	REF 16M	Caprine	B.melitensis bv1	Le Flèche2006	USA	Americas		3	4	2	13	4	2	3	3	5	36	6	2	5	8	3	6
2007Garcia_Yoldi#008	A25	320	R1Sp		B.melitensis bv1	Garcia-Yoldi2007a	Spain	Americas		3	4	2	13	4	2	3	3	5	36	6	2	6	7	3	6
2007Marianelli#001	A26	355	REF 16M		B.melitensis bv1	Marianelli2007		Americas		3	4	2	13	4	2	3	3	5	36	6	2	5	7	3	6
2009Smits#021	A27	839	#21	Human	B.melitensis bv1	Smits2009	Peru	Americas	2000	3	4	2	13	5	2	3	3	7	36	6	2	4	6	3	4
2010Valdezate#092	A28	981	#9800053	Human	B.melitensis	Valdezate2010	Spain:Almeria	Americas	1998	3	4	3	13	5	2	3	3	6	36	6	2	4	6	3	6
2012Ferreira#001	A29	1296	REF 16M		B.melitensis bv1	Ferreira2012		Americas		3	4	2	13	4	2	3	3	5	36	6	2	5	7	3	6
2017Liu#175	A30	3163	M1	Ovine	B.melitensis bv1	Liu2017	China:GanSu	Americas	2016	3	4	2	13	4	2	3	3	5	36	6	2	4	7	2	6
2018Vergnaud#0001	A31	3171	BCCN#R1	Caprine	B.melitensis bv1	Vergnaud2018	USA	Americas		3	4	2	13	4	2	3	3	5	36	6	2	5	8	3	6
2018Vergnaud#0094	A32	3264	BCCN#79-86	Human	B.melitensis bv1	Vergnaud2018	France:Indre-et-Loire,Nouzilly	Americas	1979	3	4	2	13	4	2	3	3	5	36	6	2	5	8	3	6
2019Ledwaba#031	A33	4606	BCCN R1#	Caprine	B.melitensis	Ledwaba2019	USA	Americas		3	4	2	13	4	2	3	3	5	36	6	2	5	8	3	6
GCA_000007125	A34	10001	REF 16M	Caprine	B.melitensis bv1	GCA_000007125	USA	Americas	2001	3	4	2	13	4	2	3	3	5	36	6	2	5	7	3	6
2007AlDahouk#001	A35	204	BCCN#V3	Human	B.melitensis bv1	Al Dahouk2007	Mexico	Americas		3	4	2	13	4	2	3	3	7	36	6	2	5	6	8	4
2009Smits#013	A36	831	#13	Human	B.melitensis bv1	Smits2009	Peru	Americas	2000	3	4	2	13	5	2	3	3	7	36	6	2	4	8	3	4
2009Smits#014	A37	832	#14	Human	B.melitensis bv1	Smits2009	Peru	Americas	2001	3	4	2	13	5	2	3	3	7	36	6	2	5	6	3	4
2009Smits#022	A38	840	#22	Human	B.melitensis bv1	Smits2009	Peru	Americas	2000	3	4	2	13	5	2	3	3	7	36	6	2	5	6	3	4
2010Valdezate#080	A39	969	#20081168	Human	B.melitensis	Valdezate2010	Spain:Guadalajara	Americas	2008	3	4	3	13	4	2	3	3	9	36	6	2	3	6	3	4
2010Valdezate#087	A40	976	#20030213	Human	B.melitensis	Valdezate2010	Spain:Teruel	Americas	2003	3	4	2	13	4	2	3	3	5	36	6	2	3	5	3	5
2012Ferreira#040	A41	1335	AFSSA-02/6501		B.melitensis bv1	Ferreira2012	Portugal	Americas	2002	3	4	3	13	4	2	3	3	6	36	6	2	4	6	5	4
2018Vergnaud#0206	A42	3376	BCCN#74-242	Human	B.melitensis Rough	Vergnaud2018	France:Paris	Americas	1974	3	4	2	13	4	2	3	3	7	36	6	2	5	6	8	4
2018Vergnaud#0286	A43	3456	BCCN#98-51	Human	B.melitensis bv1	Vergnaud2018	Argentina:Buenos Aires	Americas	1998	3	4	2	13	4	2	3	3	7	36	6	2	7	8	5	6
2007AlDahouk#007	A44	210	BCCN#96-137B	Human	B.melitensis bv1	Al Dahouk2007	Argentina	Americas	1996	3	4	2	13	5	2	3	3	9	36	6	2	3	8	9	6
2009Nockler#76	A45	804	S8 1	Human	B.melitensis bv1	Nöckler2009	Peru:Callao	Americas	2004	3	4	2	13	5	2	3	3	7	36	6	2	5	6	4	4
2009Nockler#78	A46	806	S20 1	Human	B.melitensis bv1	Nöckler2009	Peru:Callao	Americas	2004	3	4	2	13	3	2	3	3	8	36	6	2	5	4	4	4
2009Smits#002	A47	820	#2	Human	B.melitensis bv1	Smits2009	Peru	Americas	2000	3	4	2	13	5	2	3	3	7	36	6	2	4	8	4	4
2009Smits#003	A48	821	#3	Human	B.melitensis bv1	Smits2009	Peru	Americas	2000	3	4	2	13	3	2	3	3	7	36	6	2	5	6	4	4
2009Smits#004	A49	822	#4	Human	B.melitensis bv1	Smits2009	Peru	Americas	2000	3	4	2	13	5	2	3	3	7	36	6	2	4	8	4	4
2009Smits#005	A50	823	#5	Human	B.melitensis bv1	Smits2009	Peru	Americas	2000	3	4	2	13	5	2	3	3	7	36	6	2	5	6	4	4
2009Smits#012	A51	830	#12	Human	B.melitensis bv1	Smits2009	Peru	Americas	2000	3	4	2	13	5	2	3	3	7	36	6	2	4	4	4	4
2009Smits#015	A52	833	#15	Human	B.melitensis bv1	Smits2009	Peru	Americas	2000	3	4	2	13	5	2	3	3	7	36	6	2	5	7	3	4
2009Smits#016	A53	834	#16	Human	B.melitensis bv1	Smits2009	Peru	Americas	2000	3	4	2	13	5	2	3	3	7	36	6	2	4	8	2	4
2009Smits#019	A54	837	#19	Human	B.melitensis bv1	Smits2009	Peru	Americas	2000	3	4	2	13	3	2	3	3	7	36	6	2	5	6	2	4
2009Smits#024	A55	842	#24	Human	B.melitensis bv1	Smits2009	Peru	Americas	2001	3	4	2	13	5	2	3	3	7	36	6	2	5	6	4	4
2010Valdezate#067	A56	956	#20000167	Human	B.melitensis	Valdezate2010	Spain:Cordoba	Americas	2000	3	4	3	13	5	2	3	3	5	36	6	2	4	3	3	4
2010Valdezate#078	A57	967	#20070523	Human	B.melitensis	Valdezate2010	Spain:Ciudad Real	Americas	2007	3	4	3	13	5	2	3	3	6	36	6	2	3	6	3	4
2017Hanot-Mambres#06	A58	2800	L3/107	Human	B.melitensis bv1	Hanot-Mambres	Belgium	Americas	1999	3	4	2	13	3	2	3	3	7	36	6	2	4	8	4	4
2018Vergnaud#0060	A59	3230	BCCN#74-261	Human	B.melitensis bv1	Vergnaud2018	Africa	Americas	1974	3	4	3	13	4	2	3	3	7	36	6	2	4	9	6	5
2018Vergnaud#0113	A60	3283	BCCN#96-137B	Human	B.melitensis atypical	Vergnaud2018	Argentina	Americas	1996	3	4	2	13	5	2	3	3	9	36	6	2	3	8	9	6
2018Vergnaud#0832	A61	4002	BCCN#76-422	Human	B.melitensis bv1	Vergnaud2018	Spain:Navarre	Americas	1976	3	4	3	13	4	2	3	3	6	36	5	2	4	8	3	5
2018Vergnaud#1036	A62	4206	BCCN#93-57	Human	B.melitensis bv1	Vergnaud2018	France:Haute-Garonne	Americas	1993	3	4	3	13	5	2	3	3	6	36	5	2	4	7	3	6
GCA_000740415	A63	10041	REF 16M	Caprine	B.melitensis bv1	GCA_000740415	USA	Americas	1952	3	4	2	13	3	2	3	3	5	36	6	2	5	7	3	7
2007AlDahouk#002	A64	205	BCCN#87-92	Human	B.melitensis bv1	Al Dahouk2007	USA	Americas	1987	2	4	2	12	4	2	3	3	9	36	7	2	4	3	3	5
2007AlDahouk#009	A65	212	BCCN#82-59	Human	B.melitensis bv2	Al Dahouk2007	Spain:Madrid	Americas	1982	3	4	3	13	4	2	3	3	6	36	5	2	5	4	4	6
2009Nockler#01	A66	729	S1 1	Human	B.melitensis bv1	Nöckler2009	Peru:Callao	Americas	2003	3	4	2	13	5	2	3	3	7	36	6	2	5	7	4	4
2009Nockler#83	A67	811	S59 1	Human	B.melitensis bv1	Nöckler2009	Peru:Callao	Americas	2006	3	4	2	13	5	2	3	3	7	36	6	2	5	8	4	4
2009Nockler#89	A68	817	S90 1	Human	B.melitensis bv1	Nöckler2009	Peru:Callao	Americas	2007	3	4	2	13	5	2	3	3	7	36	6	2	5	4	4	4
2009Nockler#90	A69	818	S87 1	Human	B.melitensis bv1	Nöckler2009	Peru:Callao	Americas	2007	3	4	2	13	5	2	3	3	7	36	6	2	5	5	4	4
2009Smits#001	A70	819	#1	Human	B.melitensis bv1	Smits2009	Peru	Americas	2000	3	4	2	13	5	2	3	3	7	36	6	2	5	7	4	4
2009Smits#006	A71	824	#6	Human	B.melitensis bv1	Smits2009	Peru	Americas	2000	3	4	2	13	5	2	3	3	7	36	6	2	5	8	4	4
2009Smits#011	A72	829	#11	Human	B.melitensis bv1	Smits2009	Peru	Americas	2000	3	4	2	13	5	2	3	3	7	36	6	2	5	7	4	4
2010Valdezate#071	A73	960	#20010190	Human	B.melitensis	Valdezate2010	Spain:Malaga	Americas	2010	3	4	3	13	5	3	3	3	5	36	6	2	4	3	3	4
2010Valdezate#072	A74	961	#9800059	Human	B.melitensis	Valdezate2010	Spain:Madrid	Americas	1998	3	4	3	13	5	2	3	3	6	36	6	2	3	3	3	4
2010Valdezate#074	A75	963	#20081715	Human	B.melitensis	Valdezate2010	Spain:Sevilla	Americas	2008	3	4	3	13	5	2	3	3	6	36	6	2	2	4	3	4
2010Valdezate#081	A76	970	#20020475	Human	B.melitensis	Valdezate2010	Spain:Valencia	Americas	2002	3	4	3	13	4	2	3	3	6	36	6	9	5	3	5	4
2010Valdezate#082	A77	971	#20030176	Human	B.melitensis	Valdezate2010	Spain:Valencia	Americas	2003	3	4	3	13	6	2	3	3	7	36	6	2	2	6	7	4
2010Valdezate#086	A78	975	#20081102	Human	B.melitensis	Valdezate2010	Spain:Caceres	Americas	2008	3	4	3	13	5	2	3	3	6	36	6	2	5	3	6	6
2010Valdezate#099	A79	988	#20091322	Human	B.melitensis	Valdezate2010	Spain:Madrid	Americas	2009	3	4	2	13	3	2	3	3	7	36	5	1	7	3	5	3
2010Valdezate#102	A80	991	#20040143	Human	B.melitensis	Valdezate2010	Spain:Valencia	Americas	2004	3	4	3	13	5	3	3	3	6	36	6	2	4	6	5	3
2012Ferreira#046	A81	1341	AFSSA-04/2179		B.melitensis bv1	Ferreira2012	Portugal	Americas	2004	3	4	3	14	4	2	3	3	6	36	5	2	4	6	5	4
2012Ferreira#088	A82	1383	LNIV-669Bm1-07		B.melitensis bv1	Ferreira2012	Portugal:Lisboa	Americas	2007	3	4	3	13	4	2	3	3	6	36	5	2	5	8	3	5
2019Shevtsova#1137	E1	5750	NCB#h-3336	Human	B.melitensis bv3	Shevtsova2019	Kazakhstan:Zhambyl, Taraz	E. Mediterranean	2016	1	5	3	13	2	2	3	2	4	41	8	6	4	3	6	6
2019Shevtsova#1142	E2	5755	NCB#h-3351	Human	B.melitensis bv3	Shevtsova2019	Kazakhstan:South-Kazakhstan, Saryagashskiy	E. Mediterranean	2016	1	5	3	13	2	2	3	2	4	41	8	6	4	3	6	5
2019Shevtsova#1145	E3	5758	NCB#h-3357	Human	B.melitensis bv3	Shevtsova2019	Kazakhstan:Zhambyl, Ryskulovskiy, Akbulak	E. Mediterranean	2016	1	5	3	13	2	2	3	2	4	41	8	6	4	3	9	5
2019Shevtsova#1147	E4	5760	NCB#h-3360	Human	B.melitensis bv3	Shevtsova2019	Kazakhstan:Zhambyl, Zhambylskiy, Shaykoryk	E. Mediterranean	2016	1	5	3	13	2	2	3	2	4	41	8	7	6	3	6	6
2018Vergnaud#0549	W1	3719	BCCN#83-24	Ovine	B.melitensis bv3	Vergnaud2018	France:Hautes-Alpes,Chateauroux	W. Mediterranean	1983	3	5	3	13	1	1	3	3	7	43	8	6	5	4	9	3
2018Vergnaud#0550	W2	3720	BCCN#83-25	Ovine	B.melitensis bv3	Vergnaud2018	France:Hautes-Alpes,Freissinieres	W. Mediterranean	1983	3	5	3	13	1	1	3	3	7	43	8	6	5	4	9	3
2018Vergnaud#0551	W3	3721	BCCN#83-26	Ovine	B.melitensis bv3	Vergnaud2018	France:Hautes-Alpes,Rambaud	W. Mediterranean	1983	3	5	3	13	1	1	3	3	7	43	8	5	5	8	6	3
2018Vergnaud#0552	W4	3722	BCCN#83-3	Ovine	B.melitensis bv3	Vergnaud2018	France:Savoie,Saint-Offenge Dessous	W. Mediterranean	1983	3	5	3	13	1	1	3	3	7	49	8	6	5	9	4	3
