# Supplementary material for: Identification and molecular characterization of Brucella abortus and Brucella melitensis isolated from milk in cattle in Azerbaijan
Source: BMC Vet Res. 2022 Feb 15;18:71. doi: 10.1186/s12917-022-03155-1 (PMC8845251; doi:10.1186/s12917-022-03155-1)
Supplement: Supplementary file 2 — Additional file 2. MLVA Brucella abortus isolated in China, Turkey, Kazakhstan. [file 12917_2022_3155_MOESM2_ESM.xlsx]

## Sheet: Feuil2
Key	index_temp	strain	host	speciesbiovar	reference	isolated_in	group	year	Bruce06	Bruce08	Bruce11	Bruce12	Bruce42	Bruce43	Bruce45	Bruce55	Bruce18	Bruce19	Bruce21	Bruce04	Bruce07	Bruce09	Bruce16	Bruce30	Bruce01	Bruce02	Bruce03	Bruce05	Bruce10	Bruce13	Bruce14	Bruce15	Bruce17	Bruce20	Bruce22	Bruce23	Bruce24	Bruce25	Bruce26	Bruce27	Bruce28	Bruce29	Bruce31	Bruce32	Bruce33	Bruce34	Bruce35	Bruce36	Bruce37
Reference strain									4	5	3	11	2	2	3	1	6	43	8	6	4	5	3	3
2013Jiang#146	1951	NM1185	Cattle	B.abortus bv3	Jiang2013	China:Inner Mongolia	abortus C	1990	4	5	3	12	2	2	3	1	6	43	8	6	4	5	3	3
2013Jiang#100	1905	NM1051	Cattle	B.abortus bv3	Jiang2013	China:Inner Mongolia	abortus C	1984	4	5	3	12	2	2	3	1	6	43	8	6	4	8	3	3
2013Jiang#130	1935	NM1156	Ovine	B.abortus bv3	Jiang2013	China:Inner Mongolia	abortus C	1988	4	5	3	12	2	2	3	1	6	43	8	6	4	4	3	3
2013Jiang#131	1936	NM1158	Cattle	B.abortus bv3	Jiang2013	China:Inner Mongolia	abortus C	1988	4	5	3	12	2	2	3	1	6	43	8	6	4	7	3	3
2013Jiang#136	1941	NM1170	Cattle	B.abortus bv3	Jiang2013	China:Inner Mongolia	abortus C	1989	4	5	3	12	2	2	3	1	6	43	8	5	4	5	3	3
2013Jiang#137	1942	NM1171	Cattle	B.abortus bv3	Jiang2013	China:Inner Mongolia	abortus C	1989	4	5	3	12	2	2	3	1	6	43	8	5	4	5	3	3
2013Jiang#138	1943	NM1172	Cattle	B.abortus bv3	Jiang2013	China:Inner Mongolia	abortus C	1989	4	5	3	12	2	2	3	1	6	43	8	5	4	5	3	3
2013Jiang#139	1944	NM1173	Cattle	B.abortus bv3	Jiang2013	China:Inner Mongolia	abortus C	1989	4	5	3	12	2	2	3	1	6	43	8	5	4	5	3	3
2013Jiang#140	1945	NM1175	Cattle	B.abortus bv3	Jiang2013	China:Inner Mongolia	abortus C	1990	4	5	3	12	2	2	3	1	6	43	8	6	4	7	3	3
2016Shevtsova#021	2490	243-15-G	Cattle	B.abortus	Shevtsova2016	Kazakhstan:Karaganda, BucharZhyrau, Ushtobe	abortus C	2015	4	5	3	12	2	2	3	1	6	43	8	5	4	5	3	3
2006LeFleche#114	114	BCCN#95-7	Cattle	B.abortus bv3	Le Flèche2006	France:Limoges	abortus C	1995	4	5	3	12	2	2	3	1	6	43	8	4	5	5	3	3
2006LeFleche#203	203	BCCN#04-1		B.abortus bv7	Le Flèche2006	Turkey	abortus C	2004	4	5	3	12	2	2	3	1	6	43	8	6	7	6	3	3
2012Ferreira#147	1442	LNIV-316Ba3-06	Cattle	B.abortus bv3	Ferreira2012	Portugal:Alentejo	abortus C	2006	4	5	3	12	2	2	3	1	6	43	8	4	7	5	3	3
2012Ferreira#148	1443	LNIV-318Ba3-06	Cattle	B.abortus bv3	Ferreira2012	Portugal:Alentejo	abortus C	2006	4	5	3	12	2	2	3	1	6	43	8	4	7	5	3	3
2012Ferreira#159	1454	LNIV-371Ba3-07	Cattle	B.abortus bv3	Ferreira2012	Portugal:Beira Interior	abortus C	2007	4	5	3	12	2	2	3	1	6	43	8	4	7	5	3	3
2013Garofolo_12839	1644	12839	Cattle	B.abortus bv3	Garofolo2013	Italy:Umbriatico	abortus C	2011	4	5	3	12	2	2	3	1	6	43	8	6	6	5	4	3
2013Garofolo_17472	1677	17472	Cattle	B.abortus bv3	Garofolo2013	Italy:Scala Coeli	abortus C	2011	4	5	3	12	2	2	3	1	6	43	8	6	6	5	4	3
2013Garofolo_17476	1680	17476	Cattle	B.abortus bv3	Garofolo2013	Italy:Umbriatico	abortus C	2011	4	5	3	12	2	2	3	1	6	43	8	6	6	5	4	3
2013Garofolo_18936	1683	18936	Cattle	B.abortus bv3	Garofolo2013	Italy:Casabona	abortus C	2011	4	5	3	12	2	2	3	1	6	43	8	6	6	5	4	3
2013Garofolo_6047	1757	6047	Cattle	B.abortus bv3	Garofolo2013	Italy:Scala Coeli	abortus C	2011	4	5	3	12	2	2	3	1	6	43	8	6	6	5	4	3
2013Garofolo_6060	1764	6060	Cattle	B.abortus bv3	Garofolo2013	Italy:San Marco Argentano	abortus C	2011	4	5	3	12	2	2	3	1	6	43	8	4	4	5	4	3
2013Garofolo_6459	1769	6459	Cattle	B.abortus bv3	Garofolo2013	Italy:Umbriatico	abortus C	2011	4	5	3	12	2	2	3	1	6	43	8	6	6	5	4	3
2013Garofolo_9059	1800	9059	Cattle	B.abortus bv3	Garofolo2013	Italy:Umbriatico	abortus C	2011	4	5	3	12	2	2	3	1	6	43	8	6	6	5	4	3
2013Garofolo_9060	1801	9060	Cattle	B.abortus bv3	Garofolo2013	Italy:Scala Coeli	abortus C	2011	4	5	3	12	2	2	3	1	6	43	8	6	6	5	4	3
2013Jiang#083	1888		Cattle	B.abortus bv3	Jiang2013	China:Xinjiang	abortus C	2011	4	5	3	12	2	2	3	1	6	43	8	4	6	5	3	3
2013Jiang#086	1891		Cattle	B.abortus bv3	Jiang2013	China:Hebei	abortus C	2011	4	5	3	12	2	2	3	1	6	43	8	4	5	5	3	3
2013Jiang#091	1896	2011163\'	Cattle	B.abortus bv3	Jiang2013	China:Xinjiang	abortus C	2011	4	5	3	12	2	2	3	1	6	43	8	5	5	5	3	3
2013Jiang#105	1910	NM1065	Cattle	B.abortus bv3	Jiang2013	China:Inner Mongolia	abortus C	1985	4	5	3	12	2	2	3	2	6	43	8	6	4	4	3	3
2013Jiang#106	1911	NM1066	Cattle	B.abortus bv3	Jiang2013	China:Inner Mongolia	abortus C	1985	4	5	3	12	2	2	3	1	6	43	8	5	4	4	3	3
2013Jiang#107	1912	NM1067	Cattle	B.abortus bv3	Jiang2013	China:Inner Mongolia	abortus C	1985	4	5	3	12	2	2	3	1	6	43	8	5	4	8	3	3
2013Jiang#108	1913	NM1068	Cattle	B.abortus bv3	Jiang2013	China:Inner Mongolia	abortus C	1985	4	5	3	12	2	2	3	1	6	43	8	6	7	7	3	3
2013Jiang#120	1925	NM1133	Cattle	B.abortus bv3	Jiang2013	China:Inner Mongolia	abortus C	1988	4	5	3	12	2	2	3	1	6	43	8	5	4	8	3	3
2013Jiang#121	1926	NM1134	Cattle	B.abortus bv3	Jiang2013	China:Inner Mongolia	abortus C	1988	4	5	3	12	2	2	3	1	6	43	8	5	4	6	3	3
2013Jiang#122	1927	NM1135	Cattle	B.abortus bv3	Jiang2013	China:Inner Mongolia	abortus C	1988	4	5	3	12	2	2	3	1	6	43	8	5	4	6	3	3
2013Jiang#123	1928	NM1136	Cattle	B.abortus bv3	Jiang2013	China:Inner Mongolia	abortus C	1988	4	5	3	12	2	2	3	1	6	43	8	5	4	6	3	3
2013Jiang#124	1929	NM1137	Cattle	B.abortus bv3	Jiang2013	China:Inner Mongolia	abortus C	1988	4	5	3	12	2	2	3	1	6	43	8	5	4	6	3	3
2013Jiang#125	1930	NM1140	Cattle	B.abortus bv3	Jiang2013	China:Inner Mongolia	abortus C	1988	4	5	3	12	2	2	3	1	6	43	8	5	4	7	3	3
2013Jiang#126	1931	NM1146	Cattle	B.abortus bv3	Jiang2013	China:Inner Mongolia	abortus C	1988	4	5	3	12	2	2	3	1	6	43	8	5	4	7	3	3
2013Jiang#128	1933	NM1148	Cattle	B.abortus bv3	Jiang2013	China:Inner Mongolia	abortus C	1988	4	5	3	12	2	2	3	1	6	43	8	5	4	7	3	3
2013Jiang#141	1946	NM1176	Cattle	B.abortus bv3	Jiang2013	China:Inner Mongolia	abortus C	1990	4	5	3	12	2	2	3	1	6	43	8	5	4	7	3	3
2013Jiang#142	1947	NM1177	Cattle	B.abortus bv3	Jiang2013	China:Inner Mongolia	abortus C	1990	4	5	3	12	2	2	3	1	6	43	8	5	4	8	3	3
2013Jiang#145	1950	NM1181	Cattle	B.abortus bv3	Jiang2013	China:Inner Mongolia	abortus C	1990	4	5	3	12	2	2	3	1	6	43	8	5	4	10	3	3
2013Jiang#147	1952	NM1200	Cattle	B.abortus bv3	Jiang2013	China:Inner Mongolia	abortus C	1992	4	5	3	12	2	2	3	1	6	43	8	5	4	12	3	3
2013Jiang#150	1955	NM1215	Cattle	B.abortus bv3	Jiang2013	China:Inner Mongolia	abortus C	1994	4	5	3	12	2	2	3	1	6	43	8	5	4	7	3	3
2013Jiang#151	1956	NM1218	Cattle	B.abortus bv3	Jiang2013	China:Inner Mongolia	abortus C	1995	4	5	3	12	2	2	3	1	6	43	8	5	4	7	3	3
2016Shevtsova#044	2513	57Al	Cattle	B.abortus	Shevtsova2016	Kazakhstan:Almaty	abortus C	1957	4	5	3	12	2	2	3	1	6	43	8	5	7	5	3	3
2016Shevtsova#067	2536	052/1-15-G	Cattle	B.abortus	Shevtsova2016	Kazakhstan:North-Kazakhstan, Kyzyljarskii, Rasvet	abortus C	2015	4	5	3	12	2	2	3	1	6	43	8	7	5	5	3	3
2017Liu#177	3165	057-2	Yak	B.abortus bv3	Liu2017	China:QingHai	abortus C	2015	4	5	3	12	2	2	3	3	6	43	8	6	4	3	3	3
2017Liu#178	3166	061-1	Yak	B.abortus bv3	Liu2017	China:QingHai	abortus C	2015	4	5	3	12	2	2	3	3	6	43	8	6	4	3	3	3
2018Vergnaud#0112	3282	BCCN#R26	Cattle	B.abortus atypical	Vergnaud2018	Germany	abortus C		4	5	3	12	2	2	3	1	6	43	8	4	5	5	3	3
2018Vergnaud#0736	3906	BCCN#87-15	Cattle	B.abortus bv3	Vergnaud2018	France:Savoie	abortus C	1987	4	5	3	12	2	2	3	1	6	43	8	5	5	5	3	3
GCA_001043295	10046	BAB8416	Human	B.abortus	GCA_001043295	China: Inner Mongolia, Baotou city	abortus C	2013	4	5	3	12	2	2	3	1	6	43	8	6	6	7	3	3	11	6	3	4	3	7	14		6	7	11	2	11	2	5	6	3	2	1	4	3	3	2	3	2
2006LeFleche#108	108	BCCN#91-90	Cattle	B.abortus bv3	Le Flèche2006	Greece	abortus C	1991	4	5	3	12	2	2	3	1	6	43	8	4	5	4	3	3
2006LeFleche#109	109	BCCN#92-25	Cattle	B.abortus bv3	Le Flèche2006	France:La Roche-sur-Yon	abortus C	1992	4	5	3	12	2	2	3	1	6	43	8	4	5	5	4	3
2006LeFleche#112	112	BCCN#94-18	Cattle	B.abortus bv3	Le Flèche2006	France:Limoges	abortus C	1994	4	5	3	12	2	2	3	1	6	43	8	4	5	7	3	3
2006LeFleche#113	113	BCCN#94-19	Cattle	B.abortus bv3	Le Flèche2006	France:Limoges	abortus C	1994	4	5	3	12	2	2	3	1	6	43	8	4	5	7	3	3
2006LeFleche#115	115	BCCN#95-34	Cattle	B.abortus bv3	Le Flèche2006	Italia:Sicilia	abortus C	1995	4	5	3	12	2	2	3	1	6	43	8	3	5	8	3	3
2006LeFleche#119	119	BCCN#99-98	Cattle	B.abortus bv7	Le Flèche2006	Mongolia	abortus C	1999	4	5	3	12	2	2	3	1	6	43	8	5	6	4	3	3
2006LeFleche#144	144	BfR 123		B.abortus bv6	Le Flèche2006		abortus C	1972	4	5	3	12	2	2	3	1	6	43	8	5	5	4	3	3
2011Kilic#093	1206	BRU-S093	Human	B.abortus bv3	Kilic2011	Turkey:Trabzon	abortus C	2006	1	5	3	12	2	2	3	1	6	43	8	6	6	6	3	3
2012Ferreira#146	1441	LNIV-328Ba3-06	Cattle	B.abortus bv3	Ferreira2012	Portugal:Alentejo	abortus C	2006	4	5	3	12	2	2	3	1	6	43	8	4	7	7	3	3
2012Ferreira#149	1444	LNIV-320Ba3-06	Cattle	B.abortus bv3	Ferreira2012	Portugal:Alentejo	abortus C	2006	4	5	3	12	2	2	3	1	6	43	8	4	7	6	3	3
2012Ferreira#150	1445	LNIV-375Ba3-07	Cattle	B.abortus bv3	Ferreira2012	Portugal:Alentejo	abortus C	2007	4	5	3	12	2	2	3	1	6	43	8	4	7	6	3	3
2012Ferreira#151	1446	LNIV-376Ba3-07	Cattle	B.abortus bv3	Ferreira2012	Portugal:Alentejo	abortus C	2007	4	5	3	12	2	2	3	1	6	43	8	4	7	6	3	3
2012Ferreira#152	1447	LNIV-109Ba3-03	Cattle	B.abortus bv3	Ferreira2012	Portugal:Beira Interior	abortus C	2003	4	5	3	12	2	2	3	1	6	43	8	4	6	6	3	3
2012Ferreira#153	1448	LNIV-120Ba3-03	Cattle	B.abortus bv3	Ferreira2012	Portugal:Beira Interior	abortus C	2003	4	5	3	12	2	2	3	1	6	43	8	4	6	6	3	3
2012Ferreira#154	1449	LNIV-141Ba3-04	Cattle	B.abortus bv3	Ferreira2012	Portugal:Beira Interior	abortus C	2004	4	5	3	12	2	2	3	1	6	43	8	4	6	6	3	3
2012Ferreira#163	1458	LNIV-122Ba3-03	Cattle	B.abortus bv3	Ferreira2012	Portugal:Entre Douro e Minho	abortus C	2003	4	5	3	12	2	2	3	1	6	43	8	4	5	5	4	3
2012Ferreira#164	1459	LNIV-130Ba3-03	Cattle	B.abortus bv3	Ferreira2012	Portugal:Entre Douro e Minho	abortus C	2003	4	5	3	12	2	2	3	1	6	43	8	4	6	6	3	3
2013Garofolo_1161	1604	1161	Cattle	B.abortus bv3	Garofolo2013	Italy:Mesoraca	abortus C	2011	4	5	3	12	2	2	3	1	6	43	8	5	5	5	4	3
2013Garofolo_11783	1610	11783	Cattle	B.abortus bv3	Garofolo2013	Italy:San Mauro Castel verde	abortus C	2011	4	5	3	12	2	2	3	1	6	43	8	3	5	6	3	3
2013Garofolo_11786	1611	11786	Cattle	B.abortus bv3	Garofolo2013	Italy:Priolo Gargallo	abortus C	2011	4	5	3	12	2	2	3	1	6	43	8	3	5	7	3	3
2013Garofolo_11795	1615	11795	Cattle	B.abortus bv3	Garofolo2013	Italy:Ragusa	abortus C	2011	4	5	3	12	2	2	3	1	6	43	8	3	5	7	3	3
2013Garofolo_11796	1616	11796	Cattle	B.abortus bv3	Garofolo2013	Italy:Tusa	abortus C	2011	4	5	3	12	2	2	3	1	6	43	8	3	5	7	3	3
2013Garofolo_11807	1621	11807	Cattle	B.abortus bv3	Garofolo2013	Italy:Pettineo	abortus C	2011	4	5	3	12	2	2	3	1	6	43	8	3	5	7	3	3
2013Garofolo_11809	1622	11809	Cattle	B.abortus bv3	Garofolo2013	Italy:Ucria	abortus C	2011	4	5	3	12	2	2	3	1	6	43	8	3	5	7	3	3
2013Garofolo_11813	1624	11813	Cattle	B.abortus bv3	Garofolo2013	Italy:Catania	abortus C	2011	4	5	3	12	2	2	3	1	6	43	8	3	5	6	3	3
2013Garofolo_12178	1634	12178	Cattle	B.abortus bv3	Garofolo2013	Italy:Sala Consilina	abortus C	2011	4	5	3	12	2	2	3	1	6	43	8	4	6	8	3	3
2013Garofolo_12183	1635	12183	Cattle	B.abortus bv3	Garofolo2013	Italy:Corleto Monforte	abortus C	2011	4	5	3	12	2	2	3	1	6	43	8	4	6	7	3	3
2013Garofolo_12184	1636	12184	Cattle	B.abortus bv3	Garofolo2013	Italy:Sanza	abortus C	2011	4	5	3	12	2	2	3	1	6	43	8	4	7	8	3	3
2013Garofolo_12185	1637	12185	Cattle	B.abortus bv3	Garofolo2013	Italy:San Rufo	abortus C	2011	4	5	3	12	2	2	3	1	6	43	8	4	6	7	3	3
2013Garofolo_13544	1656	13544	Ovine	B.abortus bv3	Garofolo2013	Italy:Campo Tindaro	abortus C	2011	4	5	3	12	2	2	3	1	6	43	8	3	6	9	3	3
2013Garofolo_1965	1691	1965	Cattle	B.abortus bv3	Garofolo2013	Italy:Roccaraso	abortus C	2011	4	5	3	12	2	2	3	1	6	43	8	4	5	5	4	3
2013Garofolo_20825	1700	20825	Cattle	B.abortus bv3	Garofolo2013	Italy:San Rufo	abortus C	2011	4	5	3	12	2	2	3	1	6	43	8	4	6	8	3	3
2013Garofolo_21571	1703	21571	Cattle	B.abortus bv3	Garofolo2013	Italy:Monte San Giacomo	abortus C	2011	4	5	3	12	2	2	3	1	6	43	8	4	6	7	3	3
2013Garofolo_21675	1704	21675	Cattle	B.abortus bv3	Garofolo2013	Italy:Monte San Giacomo	abortus C	2011	4	5	3	12	2	2	3	1	6	43	8	4	6	7	3	3
2013Garofolo_22839	1709	22839	Buffalo	B.abortus bv3	Garofolo2013	Italy:Albanella	abortus C	2011	4	5	3	12	2	2	3	1	6	43	8	4	6	7	3	3
2013Garofolo_22842	1711	22842	Cattle	B.abortus bv3	Garofolo2013	Italy:Teggiano	abortus C	2011	4	5	3	12	2	2	3	1	6	43	8	4	6	7	3	3
2013Garofolo_2683	1715	2683	Buffalo	B.abortus bv3	Garofolo2013	Italy:Capaccio	abortus C	2011	4	5	3	12	2	2	3	1	6	43	8	4	6	8	3	3
2013Garofolo_2685	1716	2685	Buffalo	B.abortus bv3	Garofolo2013	Italy:Eboli	abortus C	2011	4	5	3	12	2	2	3	1	6	43	8	4	6	8	3	3
2013Garofolo_2686	1717	2686	Cattle	B.abortus bv3	Garofolo2013	Italy:Campana	abortus C	2011	4	5	3	12	2	2	3	1	6	43	8	4	6	8	3	3
2013Garofolo_3634	1725	3634	Buffalo	B.abortus bv3	Garofolo2013	Italy:Capaccio	abortus C	2011	4	5	3	12	2	2	3	1	6	43	8	4	6	8	3	3
2013Garofolo_3636	1726	3636	Cattle	B.abortus bv3	Garofolo2013	Italy:Monte San Giacomo	abortus C	2011	4	5	3	12	2	2	3	1	6	43	8	4	6	7	3	3
2013Garofolo_3916	1729	3916	Cattle	B.abortus bv3	Garofolo2013	Italy:Monte San Giacomo	abortus C	2011	4	5	3	12	2	2	3	1	6	43	8	4	6	7	3	3
2013Garofolo_3920	1730	3920	Cattle	B.abortus bv3	Garofolo2013	Italy:Teggiano	abortus C	2011	4	5	3	12	2	2	3	1	6	43	8	4	6	7	3	3
2013Garofolo_3921	1731	3921	Cattle	B.abortus bv3	Garofolo2013	Italy:San Gregorio Magno	abortus C	2011	4	5	3	12	2	2	3	1	6	43	8	4	6	6	3	3
2013Garofolo_4363	1734	4363	Cattle	B.abortus bv3	Garofolo2013	Italy:Laurenzana	abortus C	2011	4	5	3	12	2	2	3	1	6	43	8	4	6	7	3	3
2013Garofolo_5007	1749	5007	Cattle	B.abortus bv3	Garofolo2013	Italy:San Gregorio Magno	abortus C	2011	4	5	3	12	2	2	3	1	6	43	8	4	6	6	3	3
2013Garofolo_5359	1750	5359	Buffalo	B.abortus bv3	Garofolo2013	Italy:Capaccio	abortus C	2011	4	5	3	12	2	2	3	1	6	43	8	4	6	8	3	3
2013Garofolo_5360	1751	5360	Buffalo	B.abortus bv3	Garofolo2013	Italy:Capaccio	abortus C	2011	4	5	3	12	2	2	3	1	6	43	8	4	6	8	3	3
[truncated: 58 more columns]
